# Supplementary material for: Examining Food Sources and Their Interconnections over Time in Small Island Developing States: A Systematic Scoping Review
Source: Nutrients. 2025 Jul 18;17(14):2353. doi: 10.3390/nu17142353 (PMC12298424; doi:10.3390/nu17142353)
Supplement: Supplementary file 1 [file nutrients-17-02353-s001.zip]

Archive with 24 entries (24 files):
- ASSIA database_search strategy.pdf
- CINAHL database_search strategy.pdf
- Conceptualisation of evidence_Disciplines.pdf
- Conceptualisation of evidence_Framing.pdf
- EconLit database_search strategy.pdf
- Eligibility criteria_iteration 1.pdf
- Eligibility criteria_iteration 2.pdf
- EMBASE database_search strategy.pdf
- Full description of food sources and interconnections.pdf
- Global Health database_search strategy.pdf
- Grey Literature Searches_Methodology.xlsx
- LILACS database_search strategy.pdf
- List of eligible SIDS.pdf
- List of included studies_citations.pdf
- MedCarib database_search strategy.pdf
- MEDLINE database_search strategy.pdf
- PAHO_PAHO IRIS_WHO IRIS databases_search strategy.pdf
- PsycINFO database_search strategy.pdf
- PubAg database_search strategy.pdf
- S1. Eligibility Criteria_initial.pdf
- SciELO database_search strategy.pdf
- SCOPUS database_search strategy.pdf
- Web of Science database_search strategy.pdf
- WPRIM database_search strategy.pdf
