# Supplementary material for: Examining Food Sources and Their Interconnections over Time in Small Island Developing States: A Systematic Scoping Review
Source: Nutrients. 2025 Jul 18;17(14):2353. doi: 10.3390/nu17142353 (PMC12298424; doi:10.3390/nu17142353)
Supplement: Supplementary file 1 [file nutrients-17-02353-s001.zip › Grey Literature Searches_Methodology.xlsx]

## Sheet: Grey literature searches
Search ID #	Website	URL	Date searched	Subjections searched	URL - subsections	Search terms used	Documents retrieved	Screening	Documents included	Link to document/s	Snowballed documents	Document/s in Folder	Comments			Comments
	WHO IRIS	https://apps.who.int/iris/	2021-06-11	All of IRIS - Advanced Filters	https://apps.who.int/iris/discover?query=	Subjects (MeSH) - Contains: SIDS	0
	WHO IRIS	https://apps.who.int/iris/	2021-06-11	All of IRIS - Advanced Filters	https://apps.who.int/iris/discover?query=	Subjects (MeSH) - Contains: Small Island Developing State	0
1	WHO IRIS	https://apps.who.int/iris/	2021-06-11	All of IRIS - Advanced Filters	https://apps.who.int/iris/discover?query=	Subjects (MeSH) - Contains: Food Preferences	7	On Screen	1		1	PDF	Screening 'On Screen' based on Title and Abstract. Looking for documents involving SIDS. On Screen of 'Related documents' featured in the same page of the relevant document
	WHO IRIS	https://apps.who.int/iris/	2021-06-11	All of IRIS - Advanced Filters	https://apps.who.int/iris/discover?query=	Subjects (MeSH) - Contains: Food Security	3	On Screen					Screening 'On Screen' based on Title and Abstract. Looking for documents involving SIDS. On Screen of 'Related documents' featured in the same page of the relevant document
2	WHO IRIS	https://apps.who.int/iris/	2021-06-11	All of IRIS - Advanced Filters	https://apps.who.int/iris/discover?query=	Subjects (MeSH) - Contains: Food Supply AND Title – Contains: Pacific	8	On Screen	5			PDF	256 documents retrieved with only MeSH (Food Supply). Applied filters for setting to reduce numbers
	WHO IRIS	https://apps.who.int/iris/	2021-06-11	All of IRIS - Advanced Filters	https://apps.who.int/iris/discover?query=	Subjects (MeSH) - Contains: Food Supply AND Title – Contains: SIDS	0
	WHO IRIS	https://apps.who.int/iris/	2021-06-11	All of IRIS - Advanced Filters	https://apps.who.int/iris/discover?query=	Subjects (MeSH) - Contains: Food Supply AND Title – Contains: Small Island Developing State	0
	WHO IRIS	https://apps.who.int/iris/	2021-06-11	All of IRIS - Advanced Filters	https://apps.who.int/iris/discover?query=	Subjects (MeSH) - Contains: Food Supply AND Title – Contains: Caribbean	0
	WHO IRIS	https://apps.who.int/iris/	2021-06-11	All of IRIS - Advanced Filters	https://apps.who.int/iris/discover?query=	Title – Contains: foodscape	0
3	WHO IRIS	https://apps.who.int/iris/	2021-06-11	All of IRIS - Advanced Filters	https://apps.who.int/iris/discover?query=	Title – Contains: food environment	90	On Screen	1			PDF
	WHO IRIS	https://apps.who.int/iris/	2021-06-11	All of IRIS - Advanced Filters	https://apps.who.int/iris/discover?query=	Title – Contains: nutrition environment	5	On Screen
	WHO IRIS	https://apps.who.int/iris/	2021-06-11	All of IRIS - Advanced Filters	https://apps.who.int/iris/discover?query=	Title – Contains: food source	3	On Screen
4	WHO IRIS	https://apps.who.int/iris/	2021-06-11	All of IRIS - Advanced Filters	https://apps.who.int/iris/discover?query=	Title – Contains: food choice	2	On Screen	1			PDF
5	WHO IRIS	https://apps.who.int/iris/	2021-06-11	All of IRIS - Advanced Filters	https://apps.who.int/iris/discover?query=	Title – Contains: food consumption	14	On Screen	1			PDF
	WHO IRIS	https://apps.who.int/iris/	2021-06-11	All of IRIS - Advanced Filters	https://apps.who.int/iris/discover?query=	Title – Contains: food preference	0
	WHO IRIS	https://apps.who.int/iris/	2021-06-11	All of IRIS - Advanced Filters	https://apps.who.int/iris/discover?query=	Title – Contains: food production	16	On Screen
	WHO IRIS	https://apps.who.int/iris/	2021-06-11	All of IRIS - Advanced Filters	https://apps.who.int/iris/discover?query=	Title – Contains: food purchase	0
	WHO IRIS	https://apps.who.int/iris/	2021-06-11	All of IRIS - Advanced Filters	https://apps.who.int/iris/discover?query=	Title – Contains: food transfer	0
	WHO IRIS	https://apps.who.int/iris/	2021-06-11	All of IRIS - Advanced Filters	https://apps.who.int/iris/discover?query=	Title – Contains: food sharing	0
	WHO IRIS	https://apps.who.int/iris/	2021-06-11	All of IRIS - Advanced Filters	https://apps.who.int/iris/discover?query=	Title – Contains: food exchange	0
	WHO IRIS	https://apps.who.int/iris/	2021-06-11	All of IRIS - Advanced Filters	https://apps.who.int/iris/discover?query=	Title – Contains: food borrow	0
	WHO IRIS	https://apps.who.int/iris/	2021-06-11	All of IRIS - Advanced Filters	https://apps.who.int/iris/discover?query=	Title – Contains: food aid	6	On Screen
6	WHO IRIS	https://apps.who.int/iris/	2021-06-11	All of IRIS - Advanced Filters	https://apps.who.int/iris/discover?query=	Title – Contains: food security	8	On Screen	1		1	PDF
	WHO IRIS	https://apps.who.int/iris/	2021-06-11	All of IRIS - Advanced Filters	https://apps.who.int/iris/discover?query=	Title – Contains: food sovereignty	0
	WHO IRIS	https://apps.who.int/iris/	2021-06-11	All of IRIS - Advanced Filters	https://apps.who.int/iris/discover?query=	Title – Contains: food supply	7	On Screen
7	WHO IRIS	https://apps.who.int/iris/	2021-06-11	All of IRIS - Advanced Filters	https://apps.who.int/iris/discover?query=	Title – Contains: imports AND Title – Contains: Pacific	5	On Screen	1			PDF	368 documents retrieved with only (imports). Applied filters for setting to reduce numbers
	WHO IRIS	https://apps.who.int/iris/	2021-06-11	All of IRIS - Advanced Filters	https://apps.who.int/iris/discover?query=	Title – Contains: imports AND Title – Contains: Caribbean	1	On Screen	1			PDF
	WHO IRIS	https://apps.who.int/iris/	2021-06-11	All of IRIS - Advanced Filters	https://apps.who.int/iris/discover?query=	Title – Contains: imports AND Title – Contains: SIDS	0
	WHO IRIS	https://apps.who.int/iris/	2021-06-11	All of IRIS - Advanced Filters	https://apps.who.int/iris/discover?query=	Title – Contains: imports AND Title – Contains: Small Island Developing State	0
	PAHO IRIS	https://iris.paho.org	2021-06-11	All the Repository - Advanced Filters	https://iris.paho.org/discover	Subjects - Contains: SIDS	0
	PAHO IRIS	https://iris.paho.org	2021-06-11	All the Repository - Advanced Filters	https://iris.paho.org/discover	Subjects - Contains: Small Island Developing State	0
8	PAHO IRIS	https://iris.paho.org	2021-06-11	All the Repository - Advanced Filters	https://iris.paho.org/discover	Subjects - Contains: Food and Nutrition Security	24	On Screen	2		4	PDF
9	PAHO IRIS	https://iris.paho.org	2021-06-11	All the Repository - Advanced Filters	https://iris.paho.org/discover	Subjects - Contains: Food Consumption	10	On Screen	2			PDF
	PAHO IRIS	https://iris.paho.org	2021-06-11	All the Repository - Advanced Filters	https://iris.paho.org/discover	Subjects - Contains: Food Preferences	1	On Screen					Found articles from peer-reviewed. Not selected as duplicates.
10	PAHO IRIS	https://iris.paho.org	2021-06-11	All the Repository - Advanced Filters	https://iris.paho.org/discover	Subjects - Contains: Food Production	8	On Screen	1			PDF	Found articles from peer-reviewed. Not selected as duplicates.
	PAHO IRIS	https://iris.paho.org	2021-06-11	All the Repository - Advanced Filters	https://iris.paho.org/discover	Subjects - Contains: Food Security	28	On Screen
11	PAHO IRIS	https://iris.paho.org	2021-06-11	All the Repository - Advanced Filters	https://iris.paho.org/discover	Subjects - Contains: Food Supply	7	On Screen	2		4	PDF
	PAHO IRIS	https://iris.paho.org	2021-06-11	All the Repository - Advanced Filters	https://iris.paho.org/discover	Title – Contains: foodscape	0
12	PAHO IRIS	https://iris.paho.org	2021-06-11	All the Repository - Advanced Filters	https://iris.paho.org/discover	Title – Contains: food environment	2	On Screen	1		1	PDF
	PAHO IRIS	https://iris.paho.org	2021-06-11	All the Repository - Advanced Filters	https://iris.paho.org/discover	Title – Contains: nutrition environment	1	On Screen					Document not available electronically
	PAHO IRIS	https://iris.paho.org	2021-06-11	All the Repository - Advanced Filters	https://iris.paho.org/discover	Title – Contains: food source	1	On Screen
	PAHO IRIS	https://iris.paho.org	2021-06-11	All the Repository - Advanced Filters	https://iris.paho.org/discover	Title – Contains: food choice	0
13	PAHO IRIS	https://iris.paho.org	2021-06-11	All the Repository - Advanced Filters	https://iris.paho.org/discover	Title – Contains: food consumption	5	On Screen	1			PDF
	PAHO IRIS	https://iris.paho.org	2021-06-11	All the Repository - Advanced Filters	https://iris.paho.org/discover	Title – Contains: food preference	0
	PAHO IRIS	https://iris.paho.org	2021-06-11	All the Repository - Advanced Filters	https://iris.paho.org/discover	Title – Contains: food production	12	On Screen
	PAHO IRIS	https://iris.paho.org	2021-06-11	All the Repository - Advanced Filters	https://iris.paho.org/discover	Title – Contains: food purchase	1	On Screen
	PAHO IRIS	https://iris.paho.org	2021-06-11	All the Repository - Advanced Filters	https://iris.paho.org/discover	Title – Contains: food transfer	0
	PAHO IRIS	https://iris.paho.org	2021-06-11	All the Repository - Advanced Filters	https://iris.paho.org/discover	Title – Contains: food sharing	0
	PAHO IRIS	https://iris.paho.org	2021-06-11	All the Repository - Advanced Filters	https://iris.paho.org/discover	Title – Contains: food exchange	0
	PAHO IRIS	https://iris.paho.org	2021-06-11	All the Repository - Advanced Filters	https://iris.paho.org/discover	Title – Contains: food borrow	0
	PAHO IRIS	https://iris.paho.org	2021-06-11	All the Repository - Advanced Filters	https://iris.paho.org/discover	Title – Contains: food aid	0
14	PAHO IRIS	https://iris.paho.org	2021-06-11	All the Repository - Advanced Filters	https://iris.paho.org/discover	Title – Contains: food security	10	On Screen	1		1	PDF
	PAHO IRIS	https://iris.paho.org	2021-06-11	All the Repository - Advanced Filters	https://iris.paho.org/discover	Title – Contains: food sovereignty	0
15	PAHO IRIS	https://iris.paho.org	2021-06-11	All the Repository - Advanced Filters	https://iris.paho.org/discover	Title – Contains: food supply	1		1		1	PDF
	PAHO IRIS	https://iris.paho.org	2021-06-11	All the Repository - Advanced Filters	https://iris.paho.org/discover	Title – Contains: imports	43	On Screen
16	FAO Repository	http://www.fao.org/publications/en/	2021-06-11	Publications - Advanced Filters	http://www.fao.org/publications/search/en/?	Title: Small Island Developing State	2	On Screen	1			PDF	Agrovoc terms function not working
17	FAO Repository	http://www.fao.org/publications/en/	2021-06-11	Publications - Advanced Filters	http://www.fao.org/publications/search/en/?	Title: SIDS	16	On Screen	13			PDF
18	FAO Repository	http://www.fao.org/publications/en/	2021-06-11	Publications - Advanced Filters	http://www.fao.org/publications/search/en/?	Title: food consumption AND Agrovoc keywords: Pacific Islands; Micronesia; Melanesia; Polynesia; CARICOM; Small Island Developing States; SIDS;	24	On Screen	3			PDF	77224 documents unsing Agrovoc temr. Applied setting keywords to filter search
19	FAO Repository	http://www.fao.org/publications/en/	2021-06-11	Publications - Advanced Filters	http://www.fao.org/publications/search/en/?	Title: CARICOM	12	On Screen	7			PDF
20	FAO Repository	http://www.fao.org/publications/en/	2021-06-11	Publications - Advanced Filters	http://www.fao.org/publications/search/en/?	Title: Pacific Islands	37	On Screen	32			PDF
	FAO Repository	http://www.fao.org/publications/en/	2021-06-11	Publications - Advanced Filters	http://www.fao.org/publications/search/en/?	Title – Contains: foodscape	0
	FAO Repository	http://www.fao.org/publications/en/	2021-06-11	Publications - Advanced Filters	http://www.fao.org/publications/search/en/?	Title – Contains: food source	0
	FAO Repository	http://www.fao.org/publications/en/	2021-06-11	Publications - Advanced Filters	http://www.fao.org/publications/search/en/?	Title – Contains: food choice	0
	FAO Repository	http://www.fao.org/publications/en/	2021-06-11	Publications - Advanced Filters	http://www.fao.org/publications/search/en/?	Title – Contains: food purchase	2	On Screen
	FAO Repository	http://www.fao.org/publications/en/	2021-06-11	Publications - Advanced Filters	http://www.fao.org/publications/search/en/?	Title – Contains: food transfer	19	On Screen
	FAO Repository	http://www.fao.org/publications/en/	2021-06-11	Publications - Advanced Filters	http://www.fao.org/publications/search/en/?	Title – Contains: food sharing	41	On Screen
	FAO Repository	http://www.fao.org/publications/en/	2021-06-11	Publications - Advanced Filters	http://www.fao.org/publications/search/en/?	Title – Contains: food exchange	8	On Screen
	FAO Repository	http://www.fao.org/publications/en/	2021-06-11	Publications - Advanced Filters	http://www.fao.org/publications/search/en/?	Title – Contains: food borrow	0
	FAO Repository	http://www.fao.org/publications/en/	2021-06-11	Publications - Advanced Filters	http://www.fao.org/publications/search/en/?	Title – Contains: food aid	15	On Screen
21	FAO Repository	http://www.fao.org/publications/en/	2021-06-11	Publications - Advanced Filters	http://www.fao.org/publications/search/en/?	Title – Contains: food sovereignty	2	On Screen	1			PDF
22	FAO Repository	http://www.fao.org/publications/en/	2021-06-11	Publications - Advanced Filters	http://www.fao.org/publications/search/en/?	Title – Contains: food supply	51	On Screen	13			PDF
23	FAO Repository	http://www.fao.org/publications/en/	2021-06-11	Publications - Advanced Filters	http://www.fao.org/publications/search/en/?	Title – Contains: food production	73	On Screen	2			PDF
	FAO Repository	http://www.fao.org/publications/en/	2021-06-11	Publications - Advanced Filters	http://www.fao.org/publications/search/en/?	Title – Contains: imports	5	On Screen
	FAO Repository	http://www.fao.org/publications/en/	2021-06-11	Publications - Advanced Filters	http://www.fao.org/publications/search/en/?	Title – Contains: food security							1635 entries. Not able to restricit the search further. Not screened on the assumption relevant docs had been retrieved with other searches
24	AGRIS	https://agris.fao.org/agris-search/index.do	2021-06-11	Publications & Datasets – Advanced Search ¦ All words required ¦ Field: Agrovoc Terms	https://agris.fao.org/agris-search/biblio.action?method:reset	Agrovoc Terms: Small Island Developing States	25	On Screen	4			PDF
	AGRIS	https://agris.fao.org/agris-search/index.do	2021-06-11	Publications & Datasets – Advanced Search ¦ All words required ¦ Field: Agrovoc Terms	https://agris.fao.org/agris-search/biblio.action?method:reset	Agrovoc Terms: SIDS	11	On Screen
25	AGRIS	https://agris.fao.org/agris-search/index.do	2021-06-11	Publications & Datasets – Advanced Search ¦ All words required ¦ Field: Agrovoc Terms	https://agris.fao.org/agris-search/biblio.action?method:reset	Agrovoc Terms: CARICOM AND Title: food	34	On Screen	8			PDF
26	AGRIS	https://agris.fao.org/agris-search/index.do	2021-06-11	Publications & Datasets – Advanced Search ¦ All words required ¦ Field: Agrovoc Terms	https://agris.fao.org/agris-search/biblio.action?method:reset	Agrovoc Terms: Pacific Islands AND Title: food	62	On Screen	13	http://www.fao.org/3/x0625e/X0625e06.htm		PDF
27	AGRIS	https://agris.fao.org/agris-search/index.do	2021-06-11	Publications & Datasets – Advanced Search ¦ All words required ¦ Field: Agrovoc Terms	https://agris.fao.org/agris-search/biblio.action?method:reset	Agrovoc Terms: Melanesia	35	On Screen	2			PDF
28	AGRIS	https://agris.fao.org/agris-search/index.do	2021-06-11	Publications & Datasets – Advanced Search ¦ All words required ¦ Field: Agrovoc Terms	https://agris.fao.org/agris-search/biblio.action?method:reset	Agrovoc Terms: Micronesia AND Title: food	15	On Screen	2		1	PDF
	AGRIS	https://agris.fao.org/agris-search/index.do	2021-06-11	Publications & Datasets – Advanced Search ¦ All words required ¦ Field: Agrovoc Terms	https://agris.fao.org/agris-search/biblio.action?method:reset	Agrovoc Terms: Polynesia AND Title: food	8	On Screen
29	AGRIS	https://agris.fao.org/agris-search/index.do	2021-06-11	Publications & Datasets – Advanced Search ¦ All words required ¦ Field: Agrovoc Terms	https://agris.fao.org/agris-search/biblio.action?method:reset	Title – Contains: foodscape	10	On Screen	1			PDF
	AGRIS	https://agris.fao.org/agris-search/index.do	2021-06-11	Publications & Datasets – Advanced Search ¦ All words required ¦ Field: Agrovoc Terms	https://agris.fao.org/agris-search/biblio.action?method:reset	Title – Contains: food desert	14	On Screen				PDF
	AGRIS	https://agris.fao.org/agris-search/index.do	2021-06-11	Publications & Datasets – Advanced Search ¦ All words required ¦ Field: Agrovoc Terms	https://agris.fao.org/agris-search/biblio.action?method:reset	Title – Contains: food swamp	0
30	AGRIS	https://agris.fao.org/agris-search/index.do	2021-06-11	Publications & Datasets – Advanced Search ¦ All words required ¦ Field: Agrovoc Terms	https://agris.fao.org/agris-search/biblio.action?method:reset	Title – Contains: "food supply" small island	6	On Screen	2			PDF
31	AGRIS	https://agris.fao.org/agris-search/index.do	2021-06-11	Publications & Datasets – Advanced Search ¦ All words required ¦ Field: Agrovoc Terms	https://agris.fao.org/agris-search/biblio.action?method:reset	Title – Contains: food sharing	23	On Screen	1			PDF
32	AGRIS	https://agris.fao.org/agris-search/index.do	2021-06-11	Publications & Datasets – Advanced Search ¦ All words required ¦ Field: Agrovoc Terms	https://agris.fao.org/agris-search/biblio.action?method:reset	Title – Contains: food transfer	28	On Screen
	AGRIS	https://agris.fao.org/agris-search/index.do	2021-06-11	Publications & Datasets – Advanced Search ¦ All words required ¦ Field: Agrovoc Terms	https://agris.fao.org/agris-search/biblio.action?method:reset	Title – Contains: food exchange	24	On Screen
	AGRIS	https://agris.fao.org/agris-search/index.do	2021-06-11	Publications & Datasets – Advanced Search ¦ All words required ¦ Field: Agrovoc Terms	https://agris.fao.org/agris-search/biblio.action?method:reset	Title – Contains: "food sovereignty" small island	2	On Screen
33	AGRIS	https://agris.fao.org/agris-search/index.do	2021-06-11	Publications & Datasets – Advanced Search ¦ All words required ¦ Field: Agrovoc Terms	https://agris.fao.org/agris-search/biblio.action?method:reset	Title – Contains: "food" And Country: All SIDS in list	many	On Screen	8			PDF
34	WFP	https://www.wfp.org	2021-06-11	Publications & Stories	https://www.wfp.org/publications	Country: All listed in SIDS (individually searched)	many	On Screen	53			PDF
35	IFAD	https://www.ifad.org/en/	2021-06-11	All Publications – Series - All Publications	https://www.ifad.org/en/web/knowledge/publications	Country: All listed in SIDS (individually searched)	many	On Screen
36	IFAD	https://www.ifad.org/en/	2021-06-11	All Publications – Series - All Publications	https://www.ifad.org/en/web/knowledge/publications	Topic: Nutrition	67	On Screen	9			PDF
37	IFAD	https://www.ifad.org/en/	2021-06-11	All Publications – Series - All Publications	https://www.ifad.org/en/web/knowledge/publications	Topic: Farmers Organisations	3	On Screen	2			PDF
	IFAD	https://www.ifad.org/en/	2021-06-11	All Publications – Series - All Publications	https://www.ifad.org/en/web/knowledge/publications	Topic: Fisheries	0
	IFAD	https://www.ifad.org/en/	2021-06-11	All Publications – Series - All Publications	https://www.ifad.org/en/web/knowledge/publications	Topic: Market Access	0
38	IFAD	https://www.ifad.org/en/	2021-06-11	All Publications – Series - All Publications	https://www.ifad.org/en/web/knowledge/publications	Topic: Crops	2	On Screen	1			PDF
	UNICEF	https://www.unicef.org	2021-06-11	All Publications – Series - All Publications & Stories	https://www.unicef.org/research-and-reports	Topic: Nutrition	12	On Screen
	UNICEF	https://www.unicef.org	2021-06-11	All Publications – Series - All Publications & Stories	https://www.unicef.org/research-and-reports	Topic: Health	31	On Screen
	UNICEF	https://www.unicef.org	2021-06-11	All Publications – Series - All Publications & Stories	https://www.unicef.org/research-and-reports	Topic: Supply	8	On Screen
39	Hungry Citites Partnership	https://hungrycities.net	2021-06-18	Publications	https://hungrycities.net/publications/	Hungry Cities Reports	22	On Screen	3			PDF
40	Hungry Citites Partnership	https://hungrycities.net	2021-06-18	Publications	https://hungrycities.net/publications/	Hungry Cities Papers	50	On Screen	11			PDF
	Hungry Citites Partnership	https://hungrycities.net	2021-06-18	Publications	https://hungrycities.net/publications/	Books	13	On Screen	3				Not available	Not exactly grey literature
	Hungry Citites Partnership	https://hungrycities.net	2021-06-18	Publications	https://hungrycities.net/publications/	Book Chapters	72	On Screen	2				Not available
41	Hungry Citites Partnership	https://hungrycities.net	2021-06-18	Publications	https://hungrycities.net/publications/	Special Issues	3	On Screen	1			PDF
	Hungry Citites Partnership	https://hungrycities.net	2021-06-18	Publications	https://hungrycities.net/publications/	Reports	26	On Screen	0
42	Hungry Citites Partnership	https://hungrycities.net	2021-06-18	Publications	https://hungrycities.net/publications/	Theses	5	On Screen	1			PDF
43	Hungry Citites Partnership	https://hungrycities.net	2021-06-18	Publications	https://hungrycities.net/publications/	Hungry Cities Policy Briefs	9	On Screen	3
	Hungry Citites Partnership	https://hungrycities.net	2021-06-18	Publications	https://hungrycities.net/publications/	AFSUN-FUEL	29	On Screen	0
	RUAF	https://ruaf.org	2021-06-18	Publications - ALL	https://ruaf.org/publications/	Title: SIDS	0
	RUAF	https://ruaf.org	2021-06-18	Publications - ALL	https://ruaf.org/publications/	Title: Small Island Developing State	0
	RUAF	https://ruaf.org	2021-06-18	Publications - ALL	https://ruaf.org/publications/	Title: CARICOM	0
	RUAF	https://ruaf.org	2021-06-18	Publications - ALL	https://ruaf.org/publications/	Title: Caribbean	0
	RUAF	https://ruaf.org	2021-06-18	Publications - ALL	https://ruaf.org/publications/	Title: Pacific Islands	0
44	RUAF	https://ruaf.org	2021-06-18	Publications - ALL	https://ruaf.org/publications/	Title: Food Security	41	On Screen	3
	RUAF	https://ruaf.org	2021-06-18	Publications - ALL	https://ruaf.org/publications/	Title: Food source	0
	RUAF	https://ruaf.org	2021-06-18	Publications - ALL	https://ruaf.org/publications/	Title: Food supply	0
	RUAF	https://ruaf.org	2021-06-18	Publications - ALL	https://ruaf.org/publications/	Title: Food sovereignty	0
	RUAF	https://ruaf.org	2021-06-18	Publications - ALL	https://ruaf.org/publications/	Title: Imports	0
	RUAF	https://ruaf.org	2021-06-18	Publications - ALL	https://ruaf.org/publications/	Title: foodscape	0
	RUAF	https://ruaf.org	2021-06-18	Publications - ALL	https://ruaf.org/publications/	Title: food environment	0
	RUAF	https://ruaf.org	2021-06-18	Publications - ALL	https://ruaf.org/publications/	Title: nutrition	0
	RUAF	https://ruaf.org	2021-06-18	Publications - ALL	https://ruaf.org/publications/	Title: food choice	0
	RUAF	https://ruaf.org	2021-06-18	Publications - ALL	https://ruaf.org/publications/	Title: food consumption	0
	RUAF	https://ruaf.org	2021-06-18	Publications - ALL	https://ruaf.org/publications/	Title: food preference	0
	RUAF	https://ruaf.org	2021-06-18	Publications - ALL	https://ruaf.org/publications/	Title: food production	3	On Screen	0
	RUAF	https://ruaf.org	2021-06-18	Publications - ALL	https://ruaf.org/publications/	Title: food purchase	0
	RUAF	https://ruaf.org	2021-06-18	Publications - ALL	https://ruaf.org/publications/	Title: food transfer	0
	RUAF	https://ruaf.org	2021-06-18	Publications - ALL	https://ruaf.org/publications/	Title: food sharing	0
	RUAF	https://ruaf.org	2021-06-18	Publications - ALL	https://ruaf.org/publications/	Title: food exchange	0
	RUAF	https://ruaf.org	2021-06-18	Publications - ALL	https://ruaf.org/publications/	Title: food borrow	0
	RUAF	https://ruaf.org	2021-06-18	Publications - ALL	https://ruaf.org/publications/	Title: food aid	0
	IIED	https://www.iied.org	2021-06-25	Publications Library	https://pubs.iied.org	"Small Island Developing States"	8	On Screen	0
	IIED	https://www.iied.org	2021-06-25	Publications Library	https://pubs.iied.org	SIDS	5	On Screen	0
	IIED	https://www.iied.org	2021-06-25	Publications Library	https://pubs.iied.org	Caribbean	31	On Screen	0
	IIED	https://www.iied.org	2021-06-25	Publications Library	https://pubs.iied.org	Pacific	30	On Screen	0
	IIED	https://www.iied.org	2021-06-25	Publications Library	https://pubs.iied.org	Food sources - filtered by area: Belize	1	On Screen	0
45	IIED	https://www.iied.org	2021-06-25	Publications Library	https://pubs.iied.org	Food sources - filtered by area: Cuba	1	On Screen	1
	IIED	https://www.iied.org	2021-06-25	Publications Library	https://pubs.iied.org	Food sources - filtered by area: Jamaica	1	On Screen	0
46	IIED	https://www.iied.org	2021-06-25	Publications Library	https://pubs.iied.org	Food sources - filtered by area: Papua New Guinea	3	On Screen	2
47	IIED	https://www.iied.org	2021-06-25	Publications Library	https://pubs.iied.org	Food environment - filtered by area: Papua New Guinea	5	On Screen	1
	IIED	https://www.iied.org	2021-06-25	Publications Library	https://pubs.iied.org	Food environment - filtered by area: Jamaica	2	On Screen	0
	IIED	https://www.iied.org	2021-06-25	Publications Library	https://pubs.iied.org	Food environment - filtered by area: Cuba	1	On Screen	0
	IIED	https://www.iied.org	2021-06-25	Publications Library	https://pubs.iied.org	Food environment - filtered by area: Grenada	1	On Screen	0
48	IIED	https://www.iied.org	2021-06-25	Publications Library	https://pubs.iied.org	Food environment - filtered by area: Guyana	1	On Screen	1
	IIED	https://www.iied.org	2021-06-25	Publications Library	https://pubs.iied.org	Food environment - filtered by area: Seychelles	1	On Screen	0
	IIED	https://www.iied.org	2021-06-25	Publications Library	https://pubs.iied.org	Food environment - filtered by area: Tuvalu	1	On Screen	0
	IIED	https://www.iied.org	2021-06-25	Publications Library	https://pubs.iied.org	Food environment - filtered by area: Puerto Rico	1	On Screen	0
	IIED	https://www.iied.org	2021-06-25	Publications Library	https://pubs.iied.org	Food security - filtered by Papua New Guinea	4	On Screen	0
	IIED	https://www.iied.org	2021-06-25	Publications Library	https://pubs.iied.org	Food security - filtered by Cuba	1	On Screen	0
	IIED	https://www.iied.org	2021-06-25	Publications Library	https://pubs.iied.org	Food security - filtered by Guyana	1	On Screen	0
49	ShareCity	https://sharecity.ie	2021-06-25	Outputs - Presentations	https://sharecity.ie/outputs/presentations/	small island	3	On Screen	2	https://sharecity.ie/food-in-cuba/			Did searches under publications but decided to exclude as they were all peer-reviewed. Also looked into Presentations but none were relevant.
										https://sharecity.ie/following-sustainable-food-narratives-in-singapore/
	ShareCity	https://sharecity.ie	2021-06-25	Blog - Search Tool	https://sharecity.ie/blog/	caribbean	0	On Screen	0
	ShareCity	https://sharecity.ie	2021-06-25	Blog - Search Tool	https://sharecity.ie/blog/	pacific	0	On Screen	0
	ShareCity	https://sharecity.ie	2021-06-25	Blog - Search Tool	https://sharecity.ie/blog/	food source	9	On Screen	0
50	ShareCity	https://sharecity.ie	2021-06-25	SHARECITY Profiles	https://sharecity.ie/research/city-profiles/		9	On Screen	1
51	ShareCity	https://sharecity.ie	2021-06-25	Blog - Search Tool	https://sharecity.ie/blog/	food security	12	On Screen	1	https://sharecity.ie/thank-food-sharers-singapore/
	ShareCity	https://sharecity.ie	2021-06-25	Blog - Search Tool	https://sharecity.ie/blog/	food sovereignty	7	On Screen	0
52	ShareCity	https://sharecity.ie	2021-06-25	Blog - Search Tool	https://sharecity.ie/blog/	food environment	9	On Screen	1	https://sharecity.ie/virtualconference2020/day-1-understanding-food-sharing/
53	Caribean Agribusiness	https://agricarib.org	2021-06-25	Resources - Publications	https://agricarib.org/publications	N/A	32	On Screen	4				Few documents gave error and were not available
54	Caribean Agribusiness	https://agricarib.org	2021-06-25	Links	https://agricarib.org/country/antigua-barbuda	Antigua & Barbuda	7	On Screen	1	http://www.fao.org/ag/agp/greenercities/en/GGCLAC/antigua_and_barbuda.html
	Caribean Agribusiness	https://agricarib.org	2021-06-25	Success Stories	https://agricarib.org/news/success-stories	N/A	5	On Screen	0
	Caribean Agribusiness	https://agricarib.org	2021-06-25	Price & Production Trends	https://agricarib.org/trends/list/60	N/A	5	On Screen	0
	Caribean Agribusiness	https://agricarib.org	2021-06-25	Topics		Food Trends	3	On Screen	0
	Caribean Agribusiness	https://agricarib.org	2021-06-25	Topics		Eating Safely, Nutrition and NCDs	3	On Screen	0
55	Caribean Agribusiness	https://agricarib.org	2021-06-25	Topics		Food Security	5	On Screen	5
56	The Pacific Community (SPC)	https://pacificdata.org/data/organization/spc	2021-06-25	Advanced search - Publications	https://pacificdata.org/data/dataset?q=	Title: food consumption	1	On Screen	1
57	The Pacific Community (SPC)	https://pacificdata.org/data/organization/spc	2021-06-25	Advanced search - Publications	https://pacificdata.org/data/dataset?q=	Title: food security	12	On Screen	9				A food security profile for each country indicating % of food consumption from puchased, own production, food received for free and food consumed away from home.
	The Pacific Community (SPC)	https://pacificdata.org/data/organization/spc	2021-06-25	Advanced search - Publications	https://pacificdata.org/data/dataset?q=	Title: nutrition	5	On Screen	0
	The Pacific Community (SPC)	https://pacificdata.org/data/organization/spc	2021-06-25	Advanced search - Publications	https://pacificdata.org/data/dataset?q=	Title: diet	1	On Screen	0
	The Pacific Community (SPC)	https://pacificdata.org/data/organization/spc	2021-06-25	Advanced search - Publications	https://pacificdata.org/data/dataset?q=	Title: food environment	0
	The Pacific Community (SPC)	https://pacificdata.org/data/organization/spc	2021-06-25	Advanced search - Publications	https://pacificdata.org/data/dataset?q=	Title: food sovereignty	0
	The Pacific Community (SPC)	https://pacificdata.org/data/organization/spc	2021-06-25	Advanced search - Publications	https://pacificdata.org/data/dataset?q=	Title: food supply	0
58	The Pacific Community (SPC)	https://pacificdata.org/data/organization/spc	2021-06-25	Advanced search - Publications	https://pacificdata.org/data/dataset?q=	Title: food	42	On Screen	5
59	CARPHA	https://carpha.org	2021-06-25	Publications Categories	https://carpha.org/What-We-Do/Health-Information/Publications	Non-communicable diseases	1	On Screen	1
	CARPHA	https://carpha.org	2021-06-25	Publications Categories	https://carpha.org/What-We-Do/Health-Information/Publications	Nutrition	0
	CARPHA	https://carpha.org	2021-06-25	Advanced search	https://carpha.org/What-We-Do/Health-Information/Publications	food environment	3	On Screen
60	CARPHA	https://carpha.org	2021-06-25	Advanced search	https://carpha.org/What-We-Do/Health-Information/Publications	food security	9	On Screen	1
61	CARPHA	https://carpha.org	2021-06-25	Advanced search	https://carpha.org/What-We-Do/Health-Information/Publications	food sources	7	On Screen	1
	CARPHA	https://carpha.org	2021-06-25	Advanced search	https://carpha.org/What-We-Do/Health-Information/Publications	food purchasing	0
	CARPHA	https://carpha.org	2021-06-25	Media - Articles	https://www.carpha.org/More/Media/Articles
62	UNOPS	https://www.unops.org	2021-06-25	Search - all	https://www.unops.org/news-and-stories/?type%5B%5D=PublicationArticle	Small Island Developing States	209	On Screen	2				Very comprehensive source of background information. Included only articles containing "food" keyword in title or description.
	UN OHRLLS	https://www.un.org/ohrlls/content/small-island-developing-states	2021-06-25	Publications	https://www.un.org/ohrlls/content/sids-publications		7	On Screen	0
	UN OHRLLS	https://www.un.org/ohrlls/content/small-island-developing-states	2021-06-25	Latest News	https://www.un.org/ohrlls/content/small-island-developing-states		22	On Screen	0
